# Supplementary material for: Human Rabies by Secondary Transmission in Argentina, 2021
Source: Diseases. 2022 Mar 18;10(1):17. doi: 10.3390/diseases10010017 (PMC8947700; doi:10.3390/diseases10010017)
Supplement: Supplementary file 1 [file diseases-10-00017-s001.zip]

Archive with 1 entries (1 files):
- diseases-1619594-supplementary.pdf
